# Supplementary material for: Individuals with Inflammatory Bowel Disease Have an Altered Gut Microbiome Composition of Fungi and Protozoa
Source: Microorganisms. 2022 Sep 26;10(10):1910. doi: 10.3390/microorganisms10101910 (PMC9610947; doi:10.3390/microorganisms10101910)
Supplement: Supplementary file 1 [file microorganisms-10-01910-s001.zip]

Archive with 1 entries (1 files):
- microorganisms-1894217-supplementary.pdf
